# Supplementary material for: The Impact of Formal School Entry on Children’s Social Relationships with Parents, Siblings, and Friends
Source: Children (Basel). 2021 Oct 6;8(10):891. doi: 10.3390/children8100891 (PMC8535132; doi:10.3390/children8100891)
Supplement: Supplementary file 1 [file children-08-00891-s001.zip]

Archive with 1 entries (1 files):
- children-1347772-supplementary.pdf
